# Supplementary material for: Anaesthetic Management of a Patient with Marfan Syndrome Undergoing Elective Ventral Hernia Repair
Source: Healthcare (Basel). 2025 Dec 23;14(1):34. doi: 10.3390/healthcare14010034 (PMC12785720; doi:10.3390/healthcare14010034)
Supplement: Supplementary file 1 [file healthcare-14-00034-s001.zip]

Archive with 2 entries (2 files):
- Additional file S1. Patient’s anaesthesia record.pdf
- Additional file S2. CARE checklist.pdf
